# Supplementary material for: Facilitators and Barriers to Accessing Mental Health Care for Older Adults Who Are Primary Care Users in Chile: A Focus Group Study
Source: Healthcare (Basel). 2026 May 14;14(10):1341. doi: 10.3390/healthcare14101341 (PMC13205244; doi:10.3390/healthcare14101341)
Supplement: Supplementary file 1 [file healthcare-14-01341-s001.zip]

Archive with 1 entries (1 files):
- healthcare-4262869-supplementary.pdf
